# Supplementary material for: Neutrophil-mediated delivery of the combination of colistin and azithromycin for the treatment of bacterial infection
Source: iScience. 2022 Aug 30;25(9):105035. doi: 10.1016/j.isci.2022.105035 (PMC9474925; doi:10.1016/j.isci.2022.105035)
Supplement: Table S1. Antibiotic minimum inhibitory concentrations for the bacterial strains, related to Figure 4 [file mmc2.xlsx]

## Sheet: Sheet1
Table S1. Antibiotic minimum inhibitory concentrations (MIC, μg/mL) for the bacterial strains, Related to Figure 4.
Strains	AZM	CST	MEM	CIP	TOB
PAO1	>64	0.0625	0.5	0.25	1
Pa26	>64	0.5	0.25	0.125	0.5
Pa71	>64	0.0625	16	16	32
Pa150	>64	0.25	64	32	>64
Pa194	>64	0.125	0.25	0.125	0.5
pmrB mutant	>64	32	0.25	0.0625	0.25
Kp43	>64	0.25	>64	>64	>64
FYJ945	>64	16	0.25	64	>64
Ab224	>64	0.0625	32	>64	>64
AZM, azithromycin; CST, colistin; MEM, meropenem; CIP, ciprofloxacin; TOB, tobramycin.
