# Supplementary material for: Neutrophil-mediated delivery of the combination of colistin and azithromycin for the treatment of bacterial infection
Source: iScience. 2022 Aug 30;25(9):105035. doi: 10.1016/j.isci.2022.105035 (PMC9474925; doi:10.1016/j.isci.2022.105035)
Supplement: Table S2. RNA-seq results of differently expressed genes, related to Figure 5d [file mmc3.xlsx]

## Sheet: Sheet1
Table S2. RNA-seq results of differently expressed genes，Related to Figure 5d.
GeneSymbol	Description	Fold Change	P Value	Fold Change	P Value	Fold Change	P Value	Fold Change	P Value	Fold Change	P Value
		Cell+PA14		Cell+AZM		Cell+CST0.8-NPs		Cell+AZM+CST0.8-NPs		Cell+Empty NPs
Ccl3	chemokine (C-C motif) ligand 3	2.74993	4.97096e-189	2.07084	2.7249e-88	2.02373	2.58879e-83	2.20734	3.63504e-103	3.17357	3.71872e-287
Cxcl16	chemokine (C-X-C motif) ligand 16	2.4234	1.95275e-19	2.64009	3.35707e-24	2.2263	1.95462e-15	2.45071	3.68461e-20	2.52907	6.20464e-22
Tnf	tumor necrosis factor	4.38865	0	3.66882	0	3.26834	2.29193e-278	2.92917	1.35792e-188	3.29777	1.11244e-288
Il1b	interleukin 1 beta	3.89613	2.39061e-119	3.07059	1.06249e-75	2.82777	2.65192e-57	2.36169	9.85771e-42	2.59753	4.20263e-57
Il1f9	interleukin 1 family 2C member 9	1.48465	5.75244e-118	1.50931	2.83317e-145	1.06188	3.66793e-64	1.3419	1.08065e-103	1.20186	1.04405e-87
Il6	interleukin 6	1.95081	4.2982e-14	0.992892	0.00165249	0.798397	0.0128751	0.740253	0.0233006	1.49191	1.40573e-07
Il23a	interleukin 23 2C alpha subunit p19	5.90512	5.59268e-14	4.47324	3.98115e-07	3.0214	0.00660237	2.83592	0.0146173	2.60394	0.0300348
Il10	interleukin 10	3.57201	8.02566e-11	3.35772	5.32147e-09	1.60535	0.0468802	1.64255	0.0346045	4.07417	1.35672e-15
Tslp	thymic stromal lymphopoietin	1.9011	0.000110627	1.43586	0.00922274	0.955928	0.106361	1.46575	0.00647123	0.322486	0.635049
Myd88	myeloid differentiation primary response gene 88	1.23183	2.83193e-58	1.12848	2.21914e-40	0.508164	5.42623e-09	0.705508	8.10563e-17	0.740533	2.49091e-19
Ifnlr1	interferon lambda receptor 1	1.88179	8.26279e-53	1.8362	8.73239e-49	0.98828	5.7327e-12	1.24004	9.46966e-19	0.771893	1.94377e-07
Sh2b2	SH2B adaptor protein 2	2.04863	1.23536e-39	1.99658	1.69399e-35	1.64072	3.83607e-22	1.66585	4.39691e-23	0.826775	2.38731e-05
Il10ra	interleukin 10 receptor 2C alpha	1.06177	8.65838e-29	0.646856	1.42646e-10	0.899198	2.54905e-21	0.685708	5.58294e-12	1.05133	1.11258e-29
Cish	cytokine inducible SH2-containing protein	1.35712	0.000468243	1.04871	0.0109065	1.00613	0.012717	1.28304	0.00118819	1.08785	0.00761748
Clec4e	C-type lectin domain family 4 2C member e	3.30121	0	3.19322	0	1.96379	9.42866e-141	2.39237	1.78171e-214	2.41594	3.97686e-228
Cxcl2	chemokine (C-X-C motif) ligand 2	4.37526	0	3.65338	0	3.49633	0	3.37761	0	3.64179	0
Tnfrsf1b	tumor necrosis factor receptor superfamily 2C member 1b	1.28722	2.44566e-110	1.5044	6.16042e-172	1.02993	1.24775e-72	1.38629	1.34198e-128	0.91917	2.47829e-59
Cxcl10	chemokine (C-X-C motif) ligand 10	4.3971	4.1135e-75	3.86354	2.17972e-50	2.46856	5.95349e-15	2.76264	7.13087e-20	3.88389	2.47558e-52
Cxcl1	chemokine (C-X-C motif) ligand 1	4.81396	1.68785e-64	3.89146	6.98424e-34	3.00468	3.506e-17	2.00479	2.54549e-06	2.37206	3.50506e-09
Il1a	interleukin 1 alpha	6.72001	3.15636e-61	5.79124	2.14543e-42	4.75706	1.25919e-25	3.93453	3.81022e-15	4.51006	5.86502e-22
Cd274	CD274 antigen	1.75414	3.99155e-36	2.30086	7.99378e-72	1.35659	5.38664e-20	2.27488	2.31072e-68	1.37472	5.72757e-20
Ccl4	chemokine (C-C motif) ligand 4	1.20881	5.2385e-26	0.712317	2.12194e-08	0.214577	0.129947	0.609461	1.74015e-05	1.70033	5.66474e-57
Csf3	colony stimulating factor 3 (granulocyte)	4.94587	4.94082e-15	3.98034	1.89104e-08	3.48344	3.65606e-06	3.0611	0.00024921	5.24623	2.14452e-17
Tnfsf14	tumor necrosis factor (ligand) superfamily 2C member 14	-1.1665	7.72339e-09	-0.920075	2.39599e-06	-0.754952	3.20161e-05	-0.570502	0.00182945	-1.39937	3.50112e-12
Cxcl3	chemokine (C-X-C motif) ligand 3	2.42651	1.10071e-07	1.87251	0.000343093	2.24727	2.41204e-06	1.84902	0.00041598	1.66702	0.00166251
Tnfsf9	tumor necrosis factor (ligand) superfamily 2C member 9	2.24521	3.55271e-07	2.19839	1.46038e-06	1.33959	0.0127123	1.29284	0.018533	0.233276	0.723804
Lif	leukemia inhibitory factor	2.87142	3.60028e-07	2.21666	0.000427205	2.30287	0.000134647	1.34684	0.0669378	1.74779	0.011205
Tnfsf12	tumor necrosis factor (ligand) superfamily 2C member 12	-1.59888	9.28434e-06	-0.440812	0.154165	-0.715504	0.0230002	0.240944	0.375584	-3.17545	1.42167e-11
Ccl22	chemokine (C-C motif) ligand 22	2.79187	0.00116049	1.85622	0.088982	1.54778	0.165226	1.56751	0.163863	4.49696	1.06711e-11
C1qc	complement component 12C q subcomponent 2C C chain	-1.4444	0.00665013	-2.08478	0.000605102	-3.95975	1.96089e-06	-7.75205	5.36175e-07	-3.30538	6.45871e-06
Tlr2	toll-like receptor 2	2.39696	0	2.45537	3.68605e-305	1.81237	7.2266e-160	2.1121	9.9061e-217	1.39508	7.06714e-87
Nfkbiz	nuclear factor of kappa light polypeptide gene enhancer in B cells inhibitor 2C zeta	3.71653	0	2.95299	0	2.5112	9.561e-226	2.12256	4.33308e-141	2.58252	2.4108e-241
Ccrl2	chemokine (C-C motif) receptor-like 2	3.97791	0	4.0088	0	2.66524	4.8799e-168	3.2697	1.31001e-286	2.28922	1.96416e-115
Cd14	CD14 antigen	2.82616	0	2.50564	2.69768e-268	1.69396	4.0782e-101	1.91932	4.19035e-130	2.34046	7.21742e-226
Fpr2	formyl peptide receptor 2	1.12892	1.49215e-44	0.867441	9.20397e-25	0.623801	4.9869e-13	0.519242	5.32893e-09	1.23545	2.20809e-56
Nlrc4	NLR family 2C CARD domain containing 4	1.41075	1.56348e-15	1.36395	5.87818e-14	0.790787	6.07029e-05	1.07097	5.81885e-08	1.00614	2.84837e-07
Ly86	lymphocyte antigen 86	-1.19607	8.19348e-09	-1.17668	2.15426e-08	-0.838285	1.56187e-05	-0.986193	1.0867e-06	-1.35765	3.64517e-10
Casp4	caspase 4 2C apoptosis-related cysteine peptidase	1.25769	6.37772e-06	1.05476	7.54478e-11	0.495278	0.00408629	0.820728	1.10089e-06	1.03423	0.000151766
Mefv	Mediterranean fever	1.62381	4.69359e-58	1.65184	1.52153e-56	1.50538	1.07101e-45	1.61474	1.66561e-53	0.968273	2.74844e-17
Ier3	immediate early response 3	1.36456	1.19636e-46	1.15664	3.258e-30	1.05603	5.28816e-26	1.08796	3.21249e-26	0.908577	4.93567e-19
Adora2a	adenosine A2a receptor	1.47567	2.81387e-09	1.13702	2.49268e-05	0.983986	0.000288676	0.910066	0.00113469	1.93639	8.90646e-15
Pde4b	phosphodiesterase 4B 2C cAMP specific	1.56839	1.54221e-116	1.3201	4.61586e-75	1.01126	1.80043e-43	0.846678	6.53294e-28	0.836136	5.77867e-29
Clec5a	C-type lectin domain family 5 2C member a	1.3986	1.56063e-113	1.30715	1.0541e-100	0.637049	1.50174e-22	0.764169	7.96065e-31	0.742227	4.15049e-31
Tnip1	TNFAIP3 interacting protein 1	2.28338	3.85641e-196	2.27786	4.02482e-192	1.7175	1.97026e-96	2.03694	2.12349e-141	2.09263	1.10991e-158
Tgm2	transglutaminase 2 2C C polypeptide	1.55251	1.32032e-52	1.74473	1.16703e-68	0.956891	3.15181e-18	1.42315	2.07159e-42	1.44734	4.56434e-46
Ccr2	chemokine (C-C motif) receptor 2	-1.42618	7.6497e-47	-1.23773	4.45281e-33	-0.377838	2.85505e-05	-0.769354	2.64526e-15	-2.83325	7.24119e-113
Ptgs2	prostaglandin-endoperoxide synthase 2	3.13804	2.55095e-27	1.96452	5.66557e-19	1.92698	3.96026e-20	1.22917	2.83464e-07	1.01218	4.66354e-05
Serpina3g	serine (or cysteine) peptidase inhibitor 2C clade A 2C member 3G	2.83393	1.11081e-08	2.6436	4.05371e-07	2.13395	0.000153281	2.23027	6.11044e-05	3.89586	4.14927e-20
Ptges	prostaglandin E synthase	1.16835	1.93844e-07	0.878903	0.000190373	0.70447	0.00336517	0.79187	0.000801487	2.11735	2.28935e-30
Fosl1	fos-like antigen 1	1.52147	0.00827337	1.7349	0.00228464	1.95281	0.000223305	1.23691	0.0422588	1.31005	0.0303557
Zc3h12a	zinc finger CCCH type containing 12A	2.4786	2.06873e-136	1.98372	7.50755e-70	1.84636	6.80626e-57	1.64047	1.00937e-44	1.81485	1.51784e-59
Tnip3	TNFAIP3 interacting protein 3	3.62434	4.40113e-45	3.73431	5.13828e-49	2.94087	1.85121e-25	3.03037	2.99895e-26	2.81347	4.61123e-22
Gbp2	guanylate binding protein 2	1.88972	3.04871e-17	1.91895	8.23761e-19	0.522604	0.0544095	0.862535	0.000925374	2.16072	1.54731e-26
Cx3cr1	chemokine (C-X3-C motif) receptor 1	1.20714	1.08888e-09	1.3783	1.10757e-12	1.50639	6.78753e-16	1.56399	7.59652e-17	1.26736	1.62143e-10
Vcam1	vascular cell adhesion molecule 1	1.68346	1.81186e-140	1.56036	6.92324e-116	0.70782	1.31374e-20	1.08202	6.83614e-49	0.993689	3.79555e-42
Il1rn	interleukin 1 receptor antagonist	1.49116	1.98328e-65	1.36647	1.52201e-58	1.83626	9.88211e-122	1.8282	9.019e-116	1.91572	1.53397e-132
Itga5	integrin alpha 5 (fibronectin receptor alpha)	1.2951	2.88594e-33	1.31093	1.3907e-32	1.27212	2.43092e-31	1.07289	1.12742e-20	1.0187	2.92646e-19
Smpdl3b	sphingomyelin phosphodiesterase 2C acid-like 3B	3.81251	1.45106e-16	3.13391	1.12205e-09	3.08589	1.69335e-09	3.08271	3.80327e-09	5.08486	1.38251e-36
Fam20c	FAM20C 2C golgi associated secretory pathway kinase	1.51071	1.54044e-10	2.23184	1.45104e-26	1.18919	1.81191e-06	2.1726	1.01966e-24	2.13701	4.27904e-24
Ctsk	cathepsin K	-1.54114	0.00041764	0.43087	0.199839	-0.746351	0.0562483	1.14557	4.40259e-05	-2.32579	3.5998e-06
Cfb	complement factor B	3.04475	0.000553301	3.0142	0.000826953	2.10765	0.0516558	2.36792	0.0207853	4.37083	1.7637e-09
Cbln3	cerebellin 3 precursor protein	1.68614	0.00173324	2.042	6.16363e-05	0.502464	0.469026	1.15206	0.0542161	2.30888	1.51574e-06
Mmp2	matrix metallopeptidase 2	1.28223	0.00234663	1.14132	0.0125218	0.844051	0.0631099	0.744477	0.112304	1.40399	0.000850831
Nlrp3	NLR family 2C pyrin domain containing 3	3.56357	0	3.17794	6.44027e-288	2.57585	1.02272e-165	2.67397	9.58283e-175	2.38501	2.78219e-133
Icam1	intercellular adhesion molecule 1	3.98549	0	3.79536	0	2.81832	3.04681e-155	3.06523	3.36295e-190	2.94727	3.81804e-177
Traf1	TNF receptor-associated factor 1	3.03598	2.58948e-64	3.06834	3.03147e-65	2.34462	8.62562e-32	2.33869	5.27138e-30	2.87649	3.65875e-55
Irak3	interleukin-1 receptor-associated kinase 3	1.48893	1.22923e-59	1.36279	4.54736e-46	0.866245	1.64112e-17	1.17861	3.1672e-33	2.09371	5.56106e-136
Malt1	MALT1 paracaspase	1.36714	1.45222e-59	1.34081	1.90995e-53	0.772812	3.38446e-17	1.05197	2.57938e-31	0.633778	1.01696e-11
Nod2	nucleotide-binding oligomerization domain containing 2	3.2398	4.8562e-43	3.07698	2.84865e-36	1.88547	3.97913e-10	2.07945	3.04476e-12	2.62113	1.6021e-23
Tnfrsf8	tumor necrosis factor receptor superfamily 2C member 8	2.0599	1.09266e-13	2.10612	7.36559e-14	1.51287	6.9675e-07	1.9811	2.46293e-11	1.54342	7.04343e-07
Nfkbia	nuclear factor of kappa light polypeptide gene enhancer in B cells inhibitor 2C alpha	2.00631	3.27341e-301	1.91437	1.06925e-288	1.40386	6.48245e-139	1.37364	5.72824e-116	0.985308	2.27326e-65
Marcksl1	MARCKS-like 1	2.08761	6.59688e-264	1.73906	5.30746e-177	1.02106	7.18885e-56	1.06455	7.27326e-59	1.85773	8.59306e-199
Sod2	superoxide dismutase 2 2C mitochondrial	2.55569	7.01581e-253	2.43561	2.21379e-225	1.502	3.84533e-71	1.92097	1.73846e-124	2.73513	0
Fpr1	formyl peptide receptor 1	2.76872	2.1209e-218	2.32118	1.80644e-135	1.91993	3.03483e-82	2.05506	6.22362e-98	2.61697	1.53337e-191
N4bp1	NEDD4 binding protein 1	2.04982	1.68954e-189	2.06142	7.97558e-192	1.23481	1.70239e-50	1.60937	1.54043e-101	1.41236	2.81547e-78
Spata13	spermatogenesis associated 13	1.87656	1.31466e-176	1.72864	1.3611e-153	1.15311	2.53122e-63	1.18552	3.47554e-63	1.00718	2.86196e-46
Saa3	serum amyloid A 3	6.93913	1.12208e-146	6.34775	1.19123e-117	4.21866	4.54574e-40	4.5886	2.78638e-50	7.86929	1.87955e-194
Junb	jun B proto-oncogene	1.58421	1.06535e-136	1.36983	9.78144e-100	0.944195	3.08084e-44	0.869655	7.55255e-37	0.116188	0.108938
Ets2	E26 avian leukemia oncogene 2 2C 3' domain	1.63881	6.99058e-132	1.68932	6.25145e-143	1.13499	1.4521e-56	1.49296	4.97064e-97	1.47259	7.16106e-105
Icosl	icos ligand	2.60015	1.06662e-125	2.58394	2.27532e-125	1.49817	4.73308e-30	1.72663	1.23343e-42	1.74999	9.23574e-46
Slc2a6	solute carrier family 2 (facilitated glucose transporter) 2C member 6	2.52865	1.31689e-125	2.42833	1.24384e-107	1.5796	2.70235e-36	1.94657	6.28869e-61	1.72972	2.22112e-45
Plek	pleckstrin	1.33345	4.31405e-117	1.29591	1.59458e-141	0.569338	3.01604e-25	0.881915	5.95963e-55	0.803749	2.52442e-42
Ralgds	ral guanine nucleotide dissociation stimulator	2.30642	4.81917e-116	2.74437	2.65574e-177	2.21428	9.4654e-93	2.90122	4.52803e-200	2.19918	1.00862e-100
Tnfaip2	tumor necrosis factor 2C alpha-induced protein 2	1.4246	1.2537e-115	1.3163	1.49052e-100	0.792999	5.41378e-35	1.02869	3.62323e-55	0.640663	1.02847e-22
Aph1b	aph1 homolog B 2C gamma secretase subunit	2.82066	6.71259e-111	2.66725	2.4142e-93	1.26004	4.11506e-14	1.65204	9.15388e-27	1.77512	2.92773e-31
Nfkb2	nuclear factor of kappa light polypeptide gene enhancer in B cells 2 2C p49/p100	1.52482	7.64505e-106	1.45275	1.36451e-91	0.917323	1.69996e-31	1.22399	3.76109e-60	1.13827	1.33156e-50
Ikbke	inhibitor of kappaB kinase epsilon	1.8349	5.49826e-105	1.78027	6.11801e-91	1.0865	1.93912e-30	1.49671	1.46198e-59	2.58462	4.73899e-246
Socs3	suppressor of cytokine signaling 3	2.46991	1.99476e-97	1.91061	1.62109e-47	1.03011	6.88829e-11	0.825	6.81877e-07	1.10419	3.41427e-13
Fas	Fas (TNF receptor superfamily member 6)	2.75706	7.03939e-91	2.5992	8.16563e-75	1.75644	1.47413e-27	1.94341	1.43105e-34	2.70839	1.15117e-83
Gpr84	G protein-coupled receptor 84	2.56032	1.25056e-87	2.43038	4.11688e-74	1.88643	8.72538e-40	2.00388	9.44953e-46	2.03729	4.72882e-49
Birc3	baculoviral IAP repeat-containing 3	1.38202	6.90311e-86	1.20091	2.20722e-68	0.830197	3.11055e-31	0.85278	6.15107e-31	0.797639	7.53904e-28
Zfp131	zinc finger protein 131	1.48428	1.2978e-82	1.3571	2.39163e-65	0.718265	2.69528e-17	0.909903	5.47278e-26	0.966054	2.10037e-31
Nadk	NAD kinase	1.0304	5.67086e-73	0.992214	2.13538e-71	0.943036	9.47278e-62	1.05158	3.41821e-71	1.11665	1.08598e-84
Hcar2	hydroxycarboxylic acid receptor 2	1.05217	6.88867e-73	1.41228	7.24934e-133	0.705013	1.15109e-33	1.29739	2.25995e-108	0.375812	1.49143e-10
Apoe	apolipoprotein E	-1.51576	8.13517e-73	-1.19521	6.16682e-45	-1.58255	1.10075e-77	-1.36933	4.21114e-60	-2.12699	9.79137e-112
Igsf6	immunoglobulin superfamily 2C member 6	1.06219	1.30098e-69	1.14817	5.11539e-96	0.583959	8.22927e-24	0.907145	1.12482e-50	0.513716	1.19267e-17
Rab20	RAB20 2C member RAS oncogene family	1.85389	1.60511e-69	1.87002	9.33075e-70	1.01449	2.75964e-17	1.56202	3.4917e-44	1.19457	3.29855e-25
Orai2	ORAI calcium release-activated calcium modulator 2	1.23178	3.37399e-66	1.1812	1.13036e-60	0.563034	9.21163e-14	0.816204	2.00248e-26	0.365153	2.5662e-06
F10	coagulation factor X	1.06489	5.27654e-66	1.48471	1.02642e-128	0.652449	1.33529e-23	1.38466	7.32354e-109	1.01251	2.69361e-60
Bcl2l11	BCL2-like 11 (apoptosis facilitator)	1.07292	3.44607e-63	1.22029	9.45253e-83	0.790044	6.15216e-33	1.12223	7.55562e-65	0.824372	6.52787e-36
Cflar	CASP8 and FADD-like apoptosis regulator	1.18266	5.6407e-58	1.14028	1.27765e-52	0.733682	1.00019e-20	0.853169	4.50345e-27	0.737603	9.50439e-22
Cdc42ep4	CDC42 effector protein (Rho GTPase binding) 4	1.98828	7.78409e-58	1.83833	6.39258e-42	1.18223	9.94395e-17	1.23619	4.80169e-18	0.99644	1.62481e-11
Zc3h12c	zinc finger CCCH type containing 12C	3.43586	5.30294e-56	3.42557	2.92934e-55	2.82974	5.59651e-33	3.13222	3.57169e-43	3.36971	3.00239e-53
Map3k8	mitogen-activated protein kinase kinase kinase 8	2.07205	1.70712e-52	1.71209	8.34302e-35	1.38518	6.52687e-22	1.41546	3.48749e-22	1.53196	5.09203e-28
Gbp5	guanylate binding protein 5	3.0492	1.88692e-50	2.7415	2.91792e-37	1.54068	4.04669e-09	1.581	1.70228e-09	2.22467	1.0843e-21
Maff	v-maf musculoaponeurotic fibrosarcoma oncogene family 2C protein F (avian)	2.82615	1.50428e-49	2.8293	4.59116e-49	1.68975	5.07726e-13	2.11829	5.12682e-23	1.38622	4.0167e-08
Bcl3	B cell leukemia/lymphoma 3	1.48274	1.38469e-46	1.30829	2.65994e-33	1.01298	3.93385e-19	1.01076	5.89822e-19	0.815973	5.12595e-12
Adam17	a disintegrin and metallopeptidase domain 17	1.09351	2.77121e-45	1.48885	2.81775e-88	1.08294	2.51492e-43	1.59352	1.68663e-97	0.922258	6.54376e-31
Nfkbie	nuclear factor of kappa light polypeptide gene enhancer in B cells inhibitor 2C epsilon	1.0869	5.95343e-44	1.22021	6.64029e-52	0.630075	7.21488e-14	0.931249	1.08054e-29	0.675373	1.87682e-16
Pilra	paired immunoglobin-like type 2 receptor alpha	1.17365	8.70671e-44	0.922488	3.73608e-27	0.609863	6.47853e-12	0.576924	1.56573e-10	1.05182	1.00536e-38
Gadd45b	growth arrest and DNA-damage-inducible 45 beta	1.07361	1.68667e-41	1.3414	7.4626e-66	0.736	4.98562e-19	1.15922	3.42486e-47	0.495142	1.34437e-09
Mfsd7a	major facilitator superfamily domain containing 7A	2.71344	6.55866e-38	2.67991	2.32439e-35	1.27716	3.71398e-06	1.96995	2.06296e-15	2.78699	1.36197e-40
Cdc42ep2	CDC42 effector protein (Rho GTPase binding) 2	1.39283	2.91207e-36	1.38591	2.28281e-28	0.811465	6.33061e-11	0.981155	3.46141e-15	0.90433	8.48089e-14
Nr4a1	nuclear receptor subfamily 4 2C group A 2C member 1	1.59206	4.13301e-36	0.729314	1.40108e-06	1.37397	3.65182e-25	1.04439	1.52743e-13	0.954443	2.20088e-11
Cd300lb	CD300 molecule like family member B	-1.31651	5.52451e-36	-1.07364	4.80108e-26	0.202196	0.0210238	-0.043748	0.628425	-1.57748	1.83034e-48
Tanc1	tetratricopeptide repeat 2C ankyrin repeat and coiled-coil containing 1	2.25054	7.59295e-36	2.28643	3.46849e-36	1.039	3.10942e-06	1.34223	5.80627e-10	1.8498	1.23143e-20
Rasgef1b	RasGEF domain family 2C member 1B	2.40006	3.08236e-34	2.15506	2.44984e-26	1.96284	1.40252e-21	1.782	8.86011e-16	1.46416	1.63165e-10
Klf7	Kruppel-like factor 7 (ubiquitous)	1.0807	4.84652e-33	1.09052	3.84327e-32	0.503937	3.23745e-07	0.67503	8.12018e-12	0.516442	3.55539e-07
Rab11fip1	RAB11 family interacting protein 1 (class I)	1.97962	7.74721e-33	1.82923	1.81491e-25	0.918868	1.79892e-16	1.1086	9.71531e-25	1.11079	2.1839e-26
Dtx4	deltex 4 2C E3 ubiquitin ligase	1.18872	2.00032e-31	1.38935	3.57309e-42	1.06764	1.49725e-24	1.45419	6.09322e-47	0.793631	3.81158e-13
Rest	RE1-silencing transcription factor	1.03523	8.68929e-31	1.20669	7.63144e-41	0.946965	1.13783e-25	1.08939	8.35168e-32	0.859876	7.25058e-21
Filip1l	filamin A interacting protein 1-like	1.24334	1.84214e-28	0.889603	6.10104e-13	0.900317	9.93492e-14	0.651965	2.22686e-07	1.00359	1.09576e-17
Arl11	ADP-ribosylation factor-like 11	-1.12561	2.21652e-28	-0.641019	9.35922e-11	-0.220087	0.0251284	-0.0504166	0.5915	-1.16428	8.59375e-29
Gbp2b	guanylate binding protein 2b	2.12741	8.79311e-27	1.95499	2.61479e-18	0.277095	0.341612	0.995275	5.20351e-05	2.32959	6.32405e-34
Psd	pleckstrin and Sec7 domain containing	1.26426	3.01748e-26	1.23781	5.68223e-27	1.1641	3.21087e-24	1.06333	5.76534e-20	1.04917	6.54746e-20
Gse1	genetic suppressor element 1%2C coiled-coil protein	1.1062	4.73858e-26	1.07446	3.98567e-24	1.30467	2.03226e-36	1.14917	2.19734e-27	0.982703	2.17222e-20
Dusp16	dual specificity phosphatase 16	1.41715	2.77954e-25	1.23098	2.9975e-18	0.83168	4.17678e-08	0.985588	1.68714e-11	1.75421	2.87588e-42
Inpp1	inositol polyphosphate-1-phosphatase	1.37922	4.58702e-25	1.16224	1.47412e-17	0.354391	0.0207479	0.696881	2.02186e-06	0.317742	0.0411204
Lpar6	lysophosphatidic acid receptor 6	-1.5495	5.79784e-25	-1.1774	1.11327e-15	-0.59812	5.60842e-06	-0.558361	2.61e-05	-1.74367	3.4511e-29
Mllt6	myeloid/lymphoid or mixed-lineage leukemia 3B translocated to 2C 6	1.03291	6.75152e-25	1.10811	7.79449e-28	0.952249	5.6506e-21	1.05104	1.13532e-24	1.10379	1.92185e-27
Bcl2a1d	B cell leukemia/lymphoma 2 related protein A1d	2.89549	5.56716e-24	2.29564	4.00592e-13	1.22498	0.0017462	1.73632	1.07545e-06	3.01302	4.67982e-28
Nrp2	neuropilin 2	1.91105	2.99853e-23	2.17541	1.73881e-31	1.35644	4.91416e-10	2.03671	1.32017e-26	2.44016	5.41015e-42
Otulinl	OTU deubiquitinase with linear linkage specificity like	-1.1709	6.94749e-22	-1.04303	6.95083e-17	-0.320934	0.00353234	-0.292188	0.00849237	-1.33332	7.4499e-25
Nr4a3	nuclear receptor subfamily 4 2C group A 2C member 3	2.89887	1.28021e-21	2.62263	1.67994e-16	1.75644	1.8595e-06	2.2016	1.25163e-10	2.45254	5.8334e-14
Mafb	v-maf musculoaponeurotic fibrosarcoma oncogene family 2C protein B (avian)	-2.57178	1.47075e-21	-1.24057	7.15924e-09	-1.0468	3.00845e-07	-0.100344	0.594621	-4.95028	1.84775e-34
Tfec	transcription factor EC	1.2664	1.05785e-20	1.2508	1.26638e-19	0.777445	3.10564e-07	1.26508	5.8005e-20	0.985657	3.38903e-12
Gm43814	predicted gene 43814	2.97767	1.22886e-20	2.93531	1.5992e-18	2.00967	4.29414e-08	1.8698	1.11915e-06	1.48615	0.000281725
Slfn1	schlafen 1	-1.06209	2.12181e-20	-1.03855	4.03491e-21	-0.681707	5.66713e-11	-0.836314	4.70611e-15	-0.819471	4.70033e-15
Zswim4	zinc finger SWIM-type containing 4	1.06606	3.1361e-20	1.02862	4.06111e-17	0.634371	3.81203e-07	0.889544	2.36589e-13	0.528245	3.47329e-05
Trim13	tripartite motif-containing 13	1.84419	6.70778e-20	1.823	4.28813e-21	1.25446	2.53787e-09	1.62349	3.6119e-16	1.16578	1.29036e-07
Ntng2	netrin G2	1.03465	4.27389e-19	0.911397	3.00111e-14	1.22766	1.12773e-26	1.32507	1.41339e-32	2.33184	9.33827e-134
6530402F18Rik	RIKEN cDNA 6530402F18 gene	1.00798	5.10456e-19	1.08671	7.63832e-21	0.783374	4.29799e-11	1.08778	2.37338e-21	1.74288	4.35759e-67
Phldb1	pleckstrin homology like domain 2C family B 2C member 1	1.77472	1.05261e-17	1.73565	4.62832e-16	1.50221	1.05329e-11	1.31385	6.06118e-09	0.909883	0.000230537
Gm6377	predicted gene 6377	2.56722	2.73733e-17	3.01837	4.68398e-26	1.8504	7.02617e-08	1.84609	1.12766e-07	0.440316	0.33867
Gpr132	G protein-coupled receptor 132	1.07031	7.6586e-17	1.20169	1.93232e-20	0.917601	4.38919e-12	0.963538	3.25852e-13	0.305845	0.0363313
Gm16712	predicted gene 2C 16712	1.25107	4.9298e-16	1.17743	2.14034e-13	0.874226	9.45653e-08	0.937569	1.98583e-08	1.12432	8.44101e-13
Lrch3	leucine-rich repeats and calponin homology (CH) domain containing 3	1.6931	1.98213e-15	1.68258	4.28743e-15	1.48426	9.25259e-12	1.77148	7.45824e-15	1.14694	9.85893e-07
Gm43197	predicted gene 43197	1.99379	2.44423e-15	2.18181	2.35621e-19	1.87462	1.9219e-13	2.13357	1.02112e-16	1.85537	2.60853e-11
Bcl2a1a	B cell leukemia/lymphoma 2 related protein A1a	5.54698	9.05584e-15	4.54773	6.32059e-09	2.95547	0.0025987	3.62548	3.57434e-05	5.65651	1.91794e-15
Gm18679	predicted gene 2C 18679	3.1255	2.36246e-14	2.64627	4.3933e-09	2.2324	2.85036e-06	2.16473	9.75504e-06	1.9055	0.000219041
Tmem51	transmembrane protein 51	-2.14215	2.30284e-13	-1.04364	6.12575e-05	-0.605094	0.00898081	-0.66958	0.0050024	-1.79695	9.80318e-09
Lrp1	low density lipoprotein receptor-related protein 1	-1.02718	2.57592e-13	-0.816586	2.95589e-09	-0.143885	0.245824	0.292794	0.0202371	-2.21521	1.59678e-36
Rhov	ras homolog family member V	-1.83987	1.06992e-11	-1.18371	3.51098e-06	-0.452109	0.0430307	0.179324	0.37572	-1.41963	3.03267e-08
Mmp14	matrix metallopeptidase 14 (membrane-inserted)	2.24656	1.20277e-11	2.74874	7.25489e-19	1.97193	3.18441e-08	2.62186	2.94794e-17	3.01316	4.26602e-25
Lcor	ligand dependent nuclear receptor corepressor	1.30264	4.72264e-11	1.18269	0.00263951	1.21083	0.000628799	1.27485	3.84251e-10	1.05937	1.65748e-07
Upp1	uridine phosphorylase 1	1.06582	9.5303e-11	1.05708	1.05834e-11	0.826503	6.66166e-07	1.01164	7.75586e-11	1.74499	1.91279e-37
Cd83	CD83 antigen	1.13651	1.42285e-10	1.4381	2.13866e-17	0.715554	0.000162533	0.822155	1.44261e-05	0.190165	0.360109
Slc39a4	solute carrier family 39 (zinc transporter) 2C member 4	1.18075	1.48254e-10	1.07351	2.18377e-08	1.9118	6.54782e-32	1.64622	2.94409e-21	1.67039	3.93783e-23
Relb	avian reticuloendotheliosis viral (v-rel) oncogene related B	1.49796	2.09138e-10	1.53102	3.17078e-11	0.839909	0.000463457	1.16733	5.58126e-07	1.21094	6.73495e-08
Itgb5	integrin beta 5	-1.24978	2.96251e-10	-0.634744	0.000177628	-0.25063	0.10879	-0.158502	0.310702	-1.65841	1.75367e-17
Gm36043	predicted gene 2C 36043	3.26623	3.28087e-10	3.41898	2.51495e-11	2.51945	4.84397e-05	3.92657	2.27369e-16	2.05367	0.00228023
Gpnmb	glycoprotein (transmembrane) nmb	-1.6072	4.48773e-10	1.15838	6.47771e-13	-0.353417	0.0806814	2.35671	5.61407e-69	-3.90839	6.12467e-28
Mir155hg	Mir155 host gene (non-protein coding)	2.0725	4.48913e-10	2.20473	2.90959e-11	1.16141	0.00356971	1.48582	8.21859e-05	1.83416	1.54999e-07
E230013L22Rik	RIKEN cDNA E230013L22 gene	2.37289	5.7409e-10	2.76006	7.71115e-14	1.73699	0.00012579	2.36968	7.60091e-10	1.82462	1.94837e-05
Lilrb4a	leukocyte immunoglobulin-like receptor 2C subfamily B 2C member 4A	1.00875	5.88654e-10	1.29144	1.82886e-15	0.77368	1.34835e-06	1.17051	6.93415e-13	0.626037	0.000203545
Bcl2a1b	B cell leukemia/lymphoma 2 related protein A1b	2.02644	9.47098e-10	1.79362	2.42682e-07	0.997166	0.0119349	1.11916	0.00394585	2.21673	2.79292e-12
Rrad	Ras-related associated with diabetes	1.23582	9.9427e-10	1.08611	2.75682e-07	0.94965	1.41983e-05	1.02801	8.28372e-07	0.715864	0.0011606
Gm20186	predicted gene 2C 20186	1.9365	1.72878e-09	1.7922	1.07887e-07	1.34428	0.000211787	1.32668	0.000261194	1.11663	0.00321947
Garre1	granule associated Rac and RHOG effector 1	1.23434	2.44314e-09	1.35286	0.000613367	1.08617	0.00434442	1.3635	0.000123154	0.954652	1.1506e-05
Mdk	midkine	-1.19708	3.25842e-09	-1.20063	1.89843e-08	-0.322109	0.0892522	-0.0487497	0.776329	-0.176347	0.306022
Tmem106a	transmembrane protein 106A	-1.60297	4.63843e-09	-0.769327	0.00161544	-0.543892	0.0168764	0.188191	0.357397	-1.82624	6.29625e-11
Marveld1	MARVEL (membrane-associating) domain containing 1	-1.0639	1.12553e-08	-0.813313	4.44609e-06	-0.325438	0.0520051	-0.382267	0.0208309	-1.07167	7.14297e-09
Mfsd6l	major facilitator superfamily domain containing 6-like	1.6467	1.35442e-08	1.22081	0.000226871	0.370825	0.304436	0.307916	0.402207	1.40133	5.53196e-06
Rab11fip5	RAB11 family interacting protein 5 (class I)	-1.27909	2.39571e-08	-0.852748	9.90267e-05	-0.4304	0.0339579	-0.53743	0.0087903	-1.60155	6.313e-11
Dusp4	dual specificity phosphatase 4	2.2354	3.25001e-08	3.08995	6.34906e-08	2.10984	2.88525e-07	2.91101	5.36762e-16	1.26245	0.0108506
Ccno	cyclin O	-1.12363	3.27856e-08	-0.975288	1.66002e-06	-0.700793	0.000252504	-0.651291	0.000846397	-1.15638	1.36763e-08
Ankhd1	ankyrin repeat and KH domain containing 1	1.0921	7.06747e-08	1.1623	1.09719e-08	1.02473	7.94957e-07	1.21462	7.72806e-08	0.750659	0.000360884
Flrt3	fibronectin leucine rich transmembrane protein 3	3.53512	7.36899e-08	3.02644	3.09471e-05	2.48	0.00179497	1.86035	0.0397781	1.23211	0.2408
Daam2	dishevelled associated activator of morphogenesis 2	1.39555	1.85638e-07	1.32141	1.04505e-06	0.948263	0.000872628	1.17353	1.9616e-05	0.392642	0.213583
Lamb3	laminin 2C beta 3	1.19818	3.25297e-07	1.46784	9.64284e-11	1.09214	2.98334e-06	1.64842	2.6533e-14	0.838508	0.000755021
Gm41077	predicted gene 2C 41077	2.57452	4.4873e-07	2.50932	3.10947e-06	2.1069	0.000149217	1.70872	0.00681378	1.97956	0.000513441
Ppm1n	protein phosphatase 2C Mg2+/Mn2+ dependent 2C 1N (putative)	7.32529	6.73157e-07	7.69848	1.4357e-07	7.05467	1.91724e-06	7.50854	3.08514e-07	7.50863	3.01248e-07
Kcna3	potassium voltage-gated channel 2C shaker-related subfamily 2C member 3	1.75011	7.38868e-07	1.87296	1.08033e-07	1.63499	7.03238e-06	2.02095	1.52188e-08	1.50568	5.93164e-05
C130050O18Rik	RIKEN cDNA C130050O18 gene	-1.68464	7.59734e-07	-1.37997	3.90659e-05	-0.650371	0.0280046	-0.825896	0.00890297	-1.3435	0.000190163
Ttc39c	tetratricopeptide repeat domain 39C	1.29793	9.52596e-07	1.15114	3.31013e-05	0.468406	0.139397	0.855954	0.00302344	1.92702	4.26093e-16
Kctd14	potassium channel tetramerisation domain containing 14	-1.51569	1.61055e-06	-1.24208	6.88469e-05	-0.565284	0.0408878	-0.742235	0.00964291	-1.15115	0.000152872
Adora1	adenosine A1 receptor	1.91918	1.68552e-06	1.74177	3.0771e-05	1.01088	0.0337652	1.01652	0.0319144	1.32016	0.00337757
Gm45472	predicted gene 45472	4.26853	1.88326e-06	3.91921	4.40547e-05	3.43339	0.000701303	3.45799	0.00075304	3.1288	0.00378959
Gm47922	predicted gene 2C 47922	3.54696	2.12195e-06	3.20852	7.53294e-05	2.04536	0.0463493	1.29992	0.301982	2.9983	0.000341161
Adhfe1	alcohol dehydrogenase 2C iron containing 2C 1	1.44564	2.28288e-06	1.23597	0.000141025	0.639702	0.0715705	0.766724	0.0287175	1.17097	0.000349408
Osbpl3	oxysterol binding protein-like 3	1.17097	2.2985e-06	1.11281	1.1119e-05	0.432024	0.124495	0.825854	0.00172038	1.66044	4.17971e-13
Gm20100	predicted gene 2C 20100	3.35589	2.83186e-06	3.66293	6.72748e-07	2.65784	0.00136042	3.61441	1.57004e-07	2.04404	0.0277233
A130071D04Rik	RIKEN cDNA A130071D04 gene	-1.04173	4.28412e-06	-1.8004	1.34977e-12	-2.01429	2.99418e-15	-3.28047	2.08306e-26	-1.11651	1.03333e-06
Amz1	archaelysin family metallopeptidase 1	-1.2729	4.46448e-06	-1.18729	2.33179e-05	-0.683382	0.00717722	-0.721771	0.00496243	-2.35218	7.3748e-13
Spic	Spi-C transcription factor (Spi-1/PU.1 related)	1.89562	5.81405e-06	2.081	2.57123e-07	2.50695	3.89559e-12	3.13025	1.71718e-21	1.61409	0.000203033
Gm18445	predicted gene 2C 18445	7.13977	7.79421e-06	7.06361	1.27471e-05	4.90515	0.0360029	5.18	0.0158761	5.94443	0.00124669
Lacc1	laccase domain containing 1	1.71394	9.16854e-06	1.748	1.47731e-05	0.748809	0.110364	0.973546	0.029613	2.32141	2.03741e-11
Lad1	ladinin	3.11274	9.44549e-06	2.67051	0.000598089	2.00186	0.0268565	2.35857	0.00378044	5.16578	5.07131e-21
Kcnj2	potassium inwardly-rectifying channel 2C subfamily J 2C member 2	1.28646	9.80787e-06	1.20838	5.93271e-05	0.708419	0.0270494	0.675059	0.0350335	0.82271	0.00879376
Angptl2	angiopoietin-like 2	-1.48085	1.14033e-05	-0.657024	0.0215759	-0.445941	0.121044	0.0920175	0.710574	-1.90221	6.62423e-07
Dgkq	diacylglycerol kinase 2C theta	1.02416	1.23304e-05	1.18743	2.84704e-07	1.18852	1.95891e-07	1.33313	3.63378e-09	0.81776	0.000891925
Gm34319	predicted gene 2C 34319	7.0788	1.34488e-05	7.21372	7.69666e-06	5.22888	0.0134077	6.76001	4.22966e-05	6.8678	2.78449e-05
Gm11707	predicted gene 11707	1.92906	1.47202e-05	1.7737	0.000132691	0.81008	0.140643	0.778553	0.156522	1.21139	0.0192345
Gm47079	predicted gene 2C 47079	2.92023	1.60172e-05	2.49492	0.000922129	1.97394	0.0184303	1.64025	0.0705601	1.5212	0.111482
Col4a2	collagen 2C type IV 2C alpha 2	1.21197	1.70936e-05	1.14859	7.9134e-05	0.680348	0.0383241	1.09368	0.000167683	1.27247	1.01233e-05
Slc7a2	solute carrier family 7	2.89671	1.76746e-05	3.08999	1.82726e-06	1.76562	0.033005	2.58446	0.000269102	3.07087	1.82176e-06
Arhgap31	Rho GTPase activating protein 31	1.00654	1.84095e-05	1.25757	5.23023e-08	1.27861	1.75889e-08	1.11355	1.96651e-06	1.01137	1.58964e-05
Ppp1r42	protein phosphatase 1 2C regulatory subunit 42	-1.04758	2.15328e-05	-1.31426	4.10711e-07	-1.29389	2.37936e-07	-1.45649	1.93271e-08	-1.31453	2.47076e-07
Xkr8	X-linked Kx blood group related 8	1.3947	2.18432e-05	0.958936	0.00897259	1.0022	0.00563803	0.93625	0.0140656	0.95341	0.00796363
Gm38020	predicted gene 2C 38020	2.15609	2.28383e-05	1.79064	0.00133416	2.04359	8.13231e-05	2.08684	5.56391e-05	1.65527	0.00392134
BC049352	cDNA sequence BC049352	2.6527	2.49251e-05	2.2197	0.00160015	2.4423	0.000257974	1.63091	0.0378199	1.64846	0.0360242
Gm40578	predicted gene 2C 40578	3.25553	2.75085e-05	1.98256	0.0544228	2.30388	0.0135015	2.40761	0.0101474	0.351217	0.814222
Gm45244	predicted gene 45244	2.57052	2.9691e-05	2.98988	3.31128e-07	0.637624	0.486281	0.684786	0.453837	0.955154	0.276068
2610005L07Rik	RIKEN cDNA 2610005L07 gene	1.27115	3.73171e-05	1.17474	0.000230505	1.403	2.39191e-06	1.26352	4.31628e-05	1.37236	1.07841e-05
Gm38372	predicted gene 2C 38372	3.11507	3.80641e-05	3.29189	1.16739e-05	3.34436	4.61393e-06	3.77029	2.68223e-08	2.80433	0.000496632
Nmb	neuromedin B	-1.0675	3.98454e-05	-1.20221	5.70023e-06	-0.826496	0.000672182	-1.05402	3.89989e-05	-0.602314	0.0106494
Cgnl1	cingulin-like 1	-1.17481	4.57472e-05	-0.601493	0.0296496	-0.2759	0.28279	0.162775	0.497014	-3.03112	4.10811e-15
Gm38253	predicted gene 2C 38253	1.78156	5.02739e-05	1.52829	0.00116172	1.71586	0.000105836	1.78699	5.23789e-05	1.50309	0.00130364
Colec12	collectin sub-family member 12	-1.18893	5.30519e-05	-0.499318	0.0689708	0.130264	0.581904	0.166076	0.478727	-3.23008	1.46589e-15
Med12	mediator complex subunit 12	1.2836	5.76651e-05	1.35354	1.68438e-05	1.3703	1.7596e-05	1.66375	2.09529e-06	1.08149	0.000992947
Sycp1	synaptonemal complex protein 1	2.78394	7.29981e-05	2.90486	3.19955e-05	2.57718	0.000527571	2.90592	2.48183e-05	2.66083	0.000268418
Gm19040	predicted gene 2C 19040	-1.6454	8.52368e-05	-1.59196	0.000237077	-0.975116	0.0148217	-1.61009	0.000137627	-1.56809	0.000211915
Gja1	gap junction protein 2C alpha 1	2.21131	9.03343e-05	2.08688	0.00034192	1.04748	0.13808	1.0537	0.13661	2.16514	0.000128764
Epha7	Eph receptor A7	2.14416	9.14435e-05	1.73813	0.00420928	1.14191	0.0952686	1.21763	0.0678403	1.02191	0.141373
Olfr460	olfactory receptor 460	2.61086	9.22936e-05	2.33293	0.0012799	2.24689	0.00173546	2.3693	0.000776924	1.8459	0.0211074
Cyp27a1	cytochrome P450 2C family 27 2C subfamily a 2C polypeptide 1	-1.28495	9.94935e-05	-0.573829	0.0514524	-0.328089	0.230947	0.0222941	0.93433	-2.78795	2.51802e-11
Gm614	predicted gene 614	1.92843	0.000102605	2.00818	4.62807e-05	1.36324	0.0134363	1.5663	0.00322744	1.35299	0.0151201
Gm8066	predicted gene 8066	1.72887	0.000112249	2.11341	3.6102e-07	1.84411	1.43423e-05	2.04711	6.80943e-07	1.49558	0.00120336
Gm44423	predicted gene 2C 44423	2.14384	0.000121764	1.33902	0.0501738	1.45227	0.0254978	1.65563	0.00636578	0.992665	0.15241
Galnt9	polypeptide N-acetylgalactosaminyltransferase 9	-3.75814	0.00012194	-1.411	0.037678	-0.518508	0.365217	-0.856906	0.157373	-4.70957	0.000121331
Vasn	vasorin	1.00312	0.000149937	1.17033	9.36825e-06	0.570713	0.0476115	1.37342	6.39309e-07	0.378833	0.213278
Rab2b	RAB2B 2C member RAS oncogene family	1.25908	0.000174505	1.13723	0.00082552	0.929553	0.00695125	1.08326	0.00137662	0.914484	0.00903404
Gm20544	predicted gene 20544	1.03378	0.000196794	1.09874	7.13633e-05	0.669422	0.0244481	0.99861	0.000362444	0.540828	0.0847793
Adcy9	adenylate cyclase 9	1.72845	0.000210776	1.49218	0.00298821	1.83617	6.36855e-05	1.88465	4.88121e-05	1.03604	0.0811079
Gm28913	predicted gene 28913	2.56403	0.000232187	2.63561	0.000198636	1.51655	0.0831765	2.18863	0.00375292	2.46405	0.000595773
1700071M16Rik	RIKEN cDNA 1700071M16 gene	1.6774	0.000234046	1.76779	0.000103182	1.96477	4.42053e-06	2.17312	1.97355e-07	1.8435	3.51174e-05
Mybph	myosin binding protein H	1.49532	0.000265901	1.63405	4.23793e-05	0.848955	0.0607274	1.56248	7.87752e-05	1.25951	0.00280355
Ckb	creatine kinase 2C brain	-1.5194	0.000285804	-1.7518	7.14631e-05	-1.28903	0.00143815	-2.38611	3.53351e-07	-2.38248	8.39394e-07
Ccdc102a	coiled-coil domain containing 102A	-1.63648	0.000303392	-1.42179	0.00260003	-0.00716433	0.983997	-0.121438	0.743421	-1.05329	0.0127843
Gvin-ps1	GTPase 2C very large interferon inducible 2C pseudogene 1	1.761	0.000304312	1.69954	0.000708092	1.81254	0.000207465	1.91168	4.86376e-05	2.05715	1.14037e-05
Gm16185	predicted gene 16185	1.49475	0.000314771	1.87064	1.9917e-06	1.8009	4.2158e-06	1.76889	1.28037e-05	1.65063	4.45335e-05
Ccdc146	coiled-coil domain containing 146	2.35497	0.000320498	1.82505	0.0122416	1.61663	0.0335244	2.03472	0.00554032	1.46517	0.0705784
Irs1	insulin receptor substrate 1	1.00825	0.000389354	1.28183	3.77232e-06	0.898807	0.00188665	1.02977	0.00046118	0.912313	0.00173188
Nr2c2	nuclear receptor subfamily 2 2C group C2C member 2	1.02525	0.000443051	1.1292	6.28936e-05	1.12912	0.000269597	1.20527	0.000300772	0.791815	0.00573779
Avpi1	arginine vasopressin-induced 1	-1.48975	0.000475317	-1.36193	0.00158933	-0.681706	0.0786197	-0.761292	0.0532125	-1.92359	0.0390213
Galnt2	polypeptide N-acetylgalactosaminyltransferase 2	2.61807	0.000496837	1.9712	0.025534	1.5459	0.104689	2.40724	0.00227009	1.45328	0.147635
Gm37474	predicted gene 2C 37474	-1.73572	0.000519709	-2.47092	1.90332e-05	-2.21211	2.34757e-05	-3.53556	1.03774e-07	-0.591177	0.168154
Ascl2	achaete-scute family bHLH transcription factor 2	-2.18718	0.000533112	-1.68603	0.00532133	-1.16327	0.0317082	-1.68576	0.00413212	-2.97966	6.16473e-05
Trem2	triggering receptor expressed on myeloid cells 2	-1.2551	0.000535524	-0.986052	0.00524899	-0.415415	0.181696	0.0122236	0.96785	-2.63679	1.61108e-09
Tubb1	tubulin 2C beta 1 class VI	2.1023	0.000573581	2.22522	0.000281582	0.60944	0.465189	1.30047	0.0726032	2.53698	8.44322e-06
1110002J07Rik	RIKEN cDNA 1110002J07 gene	2.87842	0.000575376	2.66677	0.00277458	1.17369	0.369809	1.71905	0.109136	-0.0657958	0.966999
Cd302	CD302 antigen	1.1176	0.000576818	0.81541	0.0204123	0.834435	0.0139671	0.948431	0.0045214	2.05512	2.74013e-14
Zmynd15	zinc finger 2C MYND-type containing 15	1.84254	0.000822537	1.66626	0.00420263	1.68399	0.00424571	1.27064	0.0403434	2.51038	3.28112e-07
Dync2li1	dynein cytoplasmic 2 light intermediate chain 1	-1.65617	0.000841655	-0.999244	0.0283655	-0.484622	0.23504	-0.840541	0.0587412	-1.55858	0.0015141
Gm13091	predicted gene 13091	1.29147	0.000843446	1.04005	0.00768206	1.34092	0.000137875	1.26421	0.000448179	1.06958	0.00632689
Gm13807	predicted gene 13807	1.34479	0.000880026	1.57593	2.57556e-05	0.719199	0.0966245	0.729698	0.0942358	0.740384	0.0942464
Gm43858	predicted gene 43858	1.63274	0.00089063	1.09562	0.0543176	1.30148	0.0152172	1.61133	0.00133054	1.38012	0.00883857
Gm47827	predicted gene2C 47827	1.54837	0.0010179	1.37099	0.00675055	1.27604	0.0100618	1.50416	0.00191279	1.3173	0.0115439
Klhl11	kelch-like 11	1.0884	0.00108727	1.49876	3.89148e-06	1.29042	7.46185e-05	1.43193	5.6181e-06	1.14609	0.000563726
Layn	layilin	1.42437	0.00109967	0.86198	0.0694828	0.412165	0.413703	1.221	0.0052479	1.34369	0.00197408
Gm16091	predicted gene 16091	2.92589	0.0011358	2.80773	0.00322361	2.88975	0.00307071	1.80627	0.122194	2.57755	0.0086537
Dbndd1	dysbindin (dystrobrevin binding protein 1) domain containing 1	1.57269	0.00123672	1.34265	0.0105666	1.45947	0.00335697	1.50866	0.0036091	0.669174	0.254925
Prkcz2	protein kinase C 2C zeta 2	1.53471	0.00125833	1.36982	0.00636233	1.09892	0.0338389	1.0302	0.0505302	0.967902	0.0748321
Gm33858	predicted gene 2C 33858	2.4381	0.00130841	2.27656	0.005387	1.92023	0.0220882	1.88162	0.0275607	1.013	0.359032
Arhgef37	Rho guanine nucleotide exchange factor (GEF) 37	-1.41875	0.00133978	-1.20683	0.00648688	0.205017	0.54973	0.0678339	0.849354	-3.0665	2.88592e-07
2310058D17Rik	RIKEN cDNA 2310058D17 gene	1.81306	0.00134645	1.41908	0.0240477	1.22336	0.0556687	1.50757	0.0131111	1.46687	0.022725
Gm44321	predicted gene 2C 44321	1.81261	0.00138666	1.95854	0.000559925	1.91638	0.000547247	2.05031	0.000200459	0.933196	0.171134
Lsmem2	leucine-rich single-pass membrane protein 2	2.36839	0.00138688	2.1742	0.00700464	1.63642	0.0575397	2.31877	0.00196039	1.54017	0.0853623
Orm3	orosomucoid 3	2.17129	0.00140418	0.955609	0.291639	1.51756	0.0525334	1.8515	0.0118025	0.489867	0.6265
Gm13370	predicted gene 13370	-1.60931	0.00146152	-1.29844	0.0118837	-0.985615	0.0326888	-1.35503	0.00583305	-1.51215	0.0027389
Gad1-ps	glutamate decarboxylase 1 2C pseudogene	-1.06457	0.00153747	-0.435148	0.156473	-0.0304579	0.912229	0.276004	0.299075	-1.88536	2.57799e-07
Cyp2ab1	cytochrome P450 2C family 2 2C subfamily ab 2C polypeptide 1	-1.83999	0.00155373	-0.79487	0.114531	-0.874663	0.0714214	-0.475907	0.300262	-3.73704	2.4314e-06
Gm38394	predicted gene 2C 38394	1.62087	0.00156552	1.6161	0.00188273	1.75979	0.000772924	1.64951	0.00447835	1.35513	0.00956528
D430013B06Rik	RIKEN cDNA D430013B06 gene	1.57281	0.0016138	1.42351	0.00682822	1.27409	0.0158856	1.58341	0.00153794	0.623732	0.304897
Tmem238	transmembrane protein 238	-1.60318	0.00163269	-1.3304	0.00813118	-1.39556	0.0050039	-1.39783	0.00569764	-1.26431	0.0107431
Gm45515	predicted gene 45515	1.30912	0.0016404	1.21112	0.00513848	0.915919	0.0402456	1.14363	0.00777904	0.925511	0.0398002
Gm47260	predicted gene 2C 47260	1.23777	0.00175423	1.22545	0.00258749	1.40765	0.000224234	1.23276	0.00203225	1.45372	0.000139151
Gm27167	predicted gene 27167	2.5117	0.00188152	2.14867	0.0179829	1.10479	0.311364	1.42051	0.165855	2.42148	0.00525184
Gm37527	predicted gene 2C 37527	2.72751	0.00191506	2.34732	0.0163557	2.28259	0.0186037	3.35921	2.5899e-05	2.38962	0.0163136
Rpl19-ps6	ribosomal protein L19 2C pseudogene 6	-1.19862	0.00192064	-0.724524	0.0504298	-1.20036	0.0019624	-1.05151	0.00555805	-0.409513	0.254594
Ctdsp2-ps	CTD (carboxy-terminal domain2C RNA polymerase II2C polypeptide A) small phosphatase 22C pseudogene	1.00072	0.00196711	1.05836	0.00129489	1.01707	0.00140939	1.3479	1.43617e-05	0.696872	0.0420656
Fbxo48	F-box protein 48	1.05173	0.00197348	1.35875	4.26882e-05	1.08101	0.00150752	1.05154	0.00261883	0.95164	0.00687505
Gdpd1	glycerophosphodiester phosphodiesterase domain containing 1	1.47858	0.00202744	1.42909	0.00404759	0.783039	0.151801	2.01578	2.82973e-06	1.67195	0.000342924
Gm37033	predicted gene 2C 37033	-1.31093	0.00203862	-2.08082	1.90349e-05	-1.79366	0.000272545	-3.94357	0.000119532	-1.48704	0.000714067
Gm12905	predicted gene 12905	1.51385	0.0020697	1.79005	0.000174407	1.23401	0.0172077	2.11904	1.32118e-06	1.4304	0.00467926
Hic2	hypermethylated in cancer 2	1.08164	0.00207597	0.815528	0.0316054	0.985457	0.00565265	1.25663	0.000288715	0.60658	0.135953
Ighv7-3	immunoglobulin heavy variable 7-3	1.41209	0.00211247	1.32498	0.00568554	0.844608	0.0991461	0.737389	0.176971	1.19653	0.0122913
Gm47640	predicted gene 2C 47640	1.27439	0.0021525	1.17881	0.00690987	1.01908	0.0187733	1.32931	0.00175619	1.1095	0.0102541
Mid1	midline 1	1.03743	0.00217176	1.01413	0.00370661	0.802621	0.021825	0.73659	0.0391682	0.838742	0.026493
Pdpr	pyruvate dehydrogenase phosphatase regulatory subunit	1.34919	0.00217848	1.39393	0.00123986	1.30012	0.00426545	1.45402	0.00159667	0.962367	0.0327563
4930469K13Rik	RIKEN cDNA 4930469K13 gene	2.42459	0.00230747	1.74053	0.0690195	1.51784	0.117817	2.17852	0.00966323	0.981722	0.374376
Gm25432	predicted gene 2C 25432	-1.05828	0.00251034	-1.02532	0.00421642	-0.702214	0.0336845	-0.709658	0.0369058	-0.425805	0.189356
Gm38190	predicted gene 2C 38190	2.33831	0.00255698	2.32292	0.00340222	2.6094	0.000346664	2.33008	0.00250869	2.68987	0.000205262
Gm11263	predicted gene 11263	-1.03671	0.00267368	-0.54528	0.0971409	-1.00786	0.00382514	-0.931618	0.00685985	-0.477463	0.135566
Ighv11-2	immunoglobulin heavy variable V11-2	1.53166	0.00269343	1.7898	0.00029363	0.989514	0.0851776	0.801473	0.175558	1.06463	0.0598774
G430095P16Rik	RIKEN cDNA G430095P16 gene	-2.12814	0.00272772	-1.32292	0.0322473	-0.958792	0.0919378	-0.762647	0.176333	-2.27707	0.00113963
Tal2	T cell acute lymphocytic leukemia 2	1.48824	0.00276306	1.55872	0.00188457	1.01426	0.0658902	1.77988	0.000159688	1.65122	0.000765293
Gm17024	predicted gene 17024	1.56509	0.00285773	1.69526	0.00123173	1.74041	0.000786056	1.90705	0.000115741	0.660015	0.308657
Tmem202	transmembrane protein 202	-1.35707	0.00307314	-1.23727	0.00626101	-0.479889	0.252685	-0.354681	0.368457	-1.43995	0.00191566
4932442E05Rik	RIKEN cDNA 4932442E05 gene	1.46528	0.00316715	0.926337	0.102257	1.39481	0.00552163	0.821347	0.150774	0.773262	0.178469
Gm49493	predicted gene 2C 49493	1.07509	0.0037019	0.852544	0.0313702	1.19944	0.000885678	0.95074	0.0132512	0.476881	0.253814
Gm47567	predicted gene2 C 47567	2.73349	0.00383315	2.06745	0.0645547	3.01725	0.000933317	2.81412	0.00256699	1.2286	0.368048
Sorbs1	sorbin and SH3 domain containing 1	1.25874	0.00383539	1.38329	0.00118821	1.49385	0.000227979	1.58623	7.06651e-05	1.03877	0.0205345
Gm49760	predicted gene 2C 49760	1.57631	0.00385205	1.07104	0.0761745	1.50405	0.00641918	0.717324	0.263192	1.42989	0.0126472
Ptpn14	protein tyrosine phosphatase 2C non-receptor type 14	1.03426	0.00424659	1.08885	0.00302218	1.40371	2.96186e-05	1.03801	0.0042316	0.571467	0.151651
Rnf43	ring finger protein 43	-1.44955	0.00441959	-0.627904	0.181808	-0.490705	0.265932	-0.446221	0.312967	-1.28023	0.0112062
1700025N21Rik	RIKEN cDNA 1700025N21 gene	-1.59558	0.00457986	-3.0507	3.05669e-05	-3.5203	5.24004e-06	-4.04035	1.99408e-06	-3.74816	4.67281e-06
Anpep	alanyl (membrane) aminopeptidase	-1.84561	0.00494013	0.655603	0.145653	-0.0191547	0.973269	1.88714	1.80214e-07	-0.847329	0.144184
Gm19221	predicted gene 2C 19221	1.23347	0.00496816	1.29044	0.00348783	0.856316	0.067006	1.50679	0.000276912	0.542848	0.275399
9930111J21Rik1	RIKEN cDNA 9930111J21 gene 1	1.66501	0.00501479	2.07309	0.000280609	2.41181	2.99082e-06	1.73485	0.00355778	1.43833	0.0225927
Gm38077	predicted gene 2C 38077	1.57016	0.00527259	1.57012	0.00616389	1.84989	0.000595775	1.6955	0.00214007	1.25903	0.0385954
Pparg	peroxisome proliferator activated receptor gamma	-1.45083	0.00553015	-1.10889	0.0273072	-1.24714	0.0293439	-0.501324	0.258136	-2.11685	0.000243912
Foxp3	forkhead box P3	1.82941	0.00586725	1.49496	0.0405222	1.44464	0.0489804	1.85014	0.00542787	1.72718	0.0117869
Gm26779	predicted gene 2C 26779	2.09118	0.00656291	2.08554	0.0081444	2.29909	0.00183699	2.25683	0.00279256	1.6913	0.0493548
Gm37403	predicted gene 2C 37403	1.28324	0.00679137	0.664544	0.22113	1.26856	0.00728437	1.23167	0.0107446	0.733306	0.174976
Grm1	glutamate receptor 2C metabotropic 1	-1.81518	0.00698665	-1.72013	0.0119379	0.209928	0.665503	-1.21528	0.0488541	-2.83275	0.000508629
Rph3a	rabphilin 3A	-2.50895	0.00698985	-1.00201	0.190623	-0.729858	0.318725	-1.30266	0.0960725	-2.46479	0.00856594
Gm10563	predicted gene 10563	-2.61583	0.00708274	-3.4371	0.00429509	-1.13667	0.146364	-2.59796	0.00952828	-2.15538	0.019388
1110002L01Rik	RIKEN cDNA 1110002L01 gene	1.06425	0.00742946	1.01478	0.0146084	1.13106	0.00446852	0.740606	0.0879778	0.684102	0.111907
Plp1	proteolipid protein (myelin) 1	-1.33479	0.007987	-1.04224	0.0379752	-1.21146	0.138087	-1.15373	0.0198036	-1.40475	0.00616892
Gm37510	predicted gene 2C 37510	-1.82427	0.00823338	-3.31956	0.000313343	-2.28756	0.0027179	-3.78008	0.000101325	-1.96622	0.0060319
F730311O21Rik	RIKEN cDNA F730311O21 gene	1.14579	0.00838147	0.284442	0.589075	1.17573	0.00584331	-0.206947	0.709647	0.0384449	0.943987
Gm50143	predicted gene 2C 50143	-2.24373	0.00849288	0.231769	0.698394	-0.258187	0.683194	1.33902	0.00401609	-1.29686	0.103061
H2bc8	H2B clustered histone 8	1.55561	0.00954731	0.876319	0.227477	0.808669	0.258372	1.53964	0.0109492	0.955441	0.162797
Gm16024	predicted gene 16024	-2.30033	0.00995113	-2.28225	0.0104521	-3.07685	0.00172057	-2.61613	0.00345104	-2.82271	0.00245408
Gm6501	predicted gene 6501	1.02346	0.0103343	0.940033	0.0207407	0.632352	0.120993	1.16013	0.00184965	0.996497	0.00965396
Clec10a	C-type lectin domain family 10 2C member A	-1.36743	0.0104865	-0.742724	0.0981394	0.363473	0.315013	0.388167	0.288806	-2.31443	4.63863e-05
Tnfaip3	tumor necrosis factor 2C alpha-induced protein 3	3.228	0	2.99837	0	2.25678	2.30362e-222	2.27527	1.6023e-202	1.96603	4.99394e-155
Acod1	aconitate decarboxylase 1	4.11574	0	4.05654	0	2.7201	1.87375e-300	3.38542	0	3.59935	0

## Sheet: Sheet2
GeneSymbol	GeneSymbol	log2FoldChange
Tnfaip3	Tnfaip3	2.99837
Acod1	Acod1	4.05654
Tnf	Tnf	3.66882
Tlr2	Clec4e	3.19322
Clec4e	Nfkbiz	2.95299
Nlrp3	Icam1	3.79536
Nfkbiz	Ccrl2	4.0088
Icam1	Cxcl2	3.65338
Ccrl2	Tlr2	2.45537
Cd14	Nfkbia	1.91437
Cxcl2	Nlrp3	3.17794
Nfkbia	Cd14	2.50564
Marcksl1	Sod2	2.43561
Sod2	Tnip1	2.27786
Fpr1	N4bp1	2.06142
Tnip1	Ralgds	2.74437
N4bp1	Marcksl1	1.73906
Ccl3	Tnfrsf1b	1.5044
Spata13	Spata13	1.72864
Saa3	Il1f9	1.50931
Vcam1	Ets2	1.68932
Junb	Plek	1.29591
Zc3h12a	Fpr1	2.32118
Ets2	Hcar2	1.41228
Icosl	F10	1.48471
Slc2a6	Icosl	2.58394
Il1b	Saa3	6.34775
Il1f9	Vcam1	1.56036
Plek	Sema4d	1.20081
Pde4b	Slc2a6	2.42833
Ralgds	Sqstm1	1.11638
Tnfaip2	Clec5a	1.30715
Clec5a	Tnfaip2	1.3163
Aph1b	Junb	1.36983
Tnfrsf1b	Igsf6	1.14817
Nfkb2	Aph1b	2.66725
Ikbke	Slc7a11	1.31833
Socs3	Nfkb2	1.45275
Fas	Ikbke	1.78027
Gpr84	Ccl3	2.07084
Birc3	Adam17	1.48885
Zfp131	Bcl2l11	1.22029
Cxcl10	Il1b	3.07059
Nadk	Pde4b	1.3201
Hcar2	Fas	2.5992
Apoe	Gpr84	2.43038
Igsf6	Cd274	2.30086
Rab20	Zc3h12a	1.98372
Orai2	Rab20	1.87002
F10	Tgm2	1.74473
Il1rn	Birc3	1.20091
Cxcl1	Gadd45b	1.3414
Traf1	Zfp131	1.3571
Bcl2l11	Traf1	3.06834
Il1a	Orai2	1.1812
Irak3	Mreg	1.32766
Malt1	Il1rn	1.36647
Myd88	Mefv	1.65184
Mefv	Zc3h12c	3.42557
Cflar	Malt1	1.34081
Cdc42ep4	Cflar	1.14028
Zc3h12c	Nfkbie	1.22021
Ifnlr1	Cxcl10	3.86354
Tgm2	Maff	2.8293
Map3k8	Tnip3	3.73431
Gbp5	Ifnlr1	1.8362
Maff	Socs3	1.91061
Ccr2	Irak3	1.36279
Ier3	Apoe	-1.19521
Bcl3	Il1a	5.79124
Adam17	Dtx4	1.38935
Tnip3	Cdc42ep4	1.83833
Fpr2	Rest	1.20669
Nfkbie	Plk2	1.75279
Pilra	Myd88	1.12848
Nod2	Gbp5	2.7415
Gadd45b	Nod2	3.07698
Sh2b2	Tanc1	2.28643
Mfsd7a	Sh2b2	1.99658
Cdc42ep2	Mfsd7a	2.67991
Cd274	Map3k8	1.71209
Nr4a1	Cxcl1	3.89146
Cd300lb	Irak2	1.03105
Tanc1	Bcl3	1.30829
Rasgef1b	Ccr2	-1.23773
Itga5	Itga5	1.31093
Klf7	Klf7	1.09052
Rab11fip1	Clcn7	1.00186
Dtx4	Nrp2	2.17541
Rest	Ier3	1.15664
Il10ra	Fam167a	1.54932
Filip1l	Cdc42ep2	1.38591
Arl11	Mllt6	1.10811
Ptgs2	Cldn1	1.03382
Gbp2b	Psd	1.23781
Psd	Fam20c	2.23184
Gse1	Rasgef1b	2.15506
Ccl4	Gm6377	3.01837
Dusp16	Cd300lb	-1.07364
Inpp1	Rab11fip1	1.82923
Lpar6	Cxcl16	2.64009
Mllt6	Gse1	1.07446
Bcl2a1d	Nyx	2.40366
Nrp2	Sord	1.0269
Otulinl	Slfn1	-1.03855
Nr4a3	Trim13	1.823
Mafb	6530402F18Rik	1.08671
Tfec	Col27a1	-1.28222
Gm43814	Gpr132	1.20169
Slfn1	Tfec	1.2508
Zswim4	Gm43197	2.18181
Trim13	Plekhg1	1.29124
Cxcl16	Ptgs2	1.96452
Ntng2	Mmp14	2.74874
6530402F18Rik	Gbp2	1.91895
Phldb1	Gm43814	2.93531
Gm6377	Gbp2b	1.95499
Gbp2	Dusp16	1.23098
Gpr132	Vcan	-1.51931
Smpdl3b	Hes1	-1.36769
Gm16712	Inpp1	1.16224
Nlrc4	Cd83	1.4381
Lrch3	P2ry2	1.14386
Gm43197	Zswim4	1.02862
Csf3	Otulinl	-1.04303
Bcl2a1a	Id3	-1.0348
Gm18679	Piezo1	1.03883
Il6	Nr4a3	2.62263
Il23a	Nlrc5	1.06739
Tnfrsf8	Phldb1	1.73565
Tmem51	Gcnt2	-1.08113
Lrp1	Lpar6	-1.1774
Rhov	Kif19a	1.45306
Mmp14	Lilrb4a	1.29144
Lcor	Lrch3	1.68258
Il10	Nlrc4	1.36395
Upp1	Jaml	-1.26779
Cd83	Tnfrsf8	2.10612
Slc39a4	E230013L22Rik	2.76006
Fam20c	Gm16712	1.17743
Relb	Bcl2a1d	2.29564
Itgb5	Gpnmb	1.15838
Gm36043	Cx3cr1	1.3783
Gpnmb	A130071D04Rik	-1.8004
Mir155hg	Plcxd2	1.19914
E230013L22Rik	S100a6	-1.02882
Lilrb4a	Rbpj-ps3	1.23711
Bcl2a1b	Kcnh4	2.13945
Rrad	Upp1	1.05708
Cx3cr1	Gm36043	3.41898
Gm20186	Rasgrp1	-1.65061
Garre1	Mir155hg	2.20473
Adora2a	Relb	1.53102
Mdk	Slc6a9	1.15241
Tmem106a	Axl	1.19027
Tnfsf14	Casp4	1.05476
Ly86	Lamb3	1.46784
Serpina3g	Dennd4c	1.14315
Marveld1	Hpgds	1.10479
Mfsd6l	Gm44891	-2.054
Rab11fip5	Smpdl3b	3.13391
Dusp4	Abcb1b	1.0815
Ccno	Cacna1i	-2.0093
Ankhd1	Gm18679	2.64627
Flrt3	Chst10	1.28766
Cxcl3	Il10	3.35772
Daam2	Bcl2a1a	4.54773
Ptges	Mafb	-1.24057
Lamb3	Ankhd1	1.1623
Tnfsf9	Csf3	3.98034
Lif	Mdk	-1.20063
Gm41077	Ly86	-1.17668
Ppm1n	Slc39a4	1.07351
Kcna3	Arhgap31	1.25757
C130050O18Rik	Dusp4	3.08995
Ttc39c	Adarb1	1.45689
Kctd14	Gm20186	1.7922
Adora1	Kcna3	1.87296
Gm45472	Ppm1n	7.69848
Gm47922	Spen	1.02834
Adhfe1	Egfl6	1.23486
Osbpl3	Bcl2a1b	1.79362
Gm20100	Spic	2.081
A130071D04Rik	Rrad	1.08611
Amz1	Dgkq	1.18743
Spic	Gm45244	2.98988
Casp4	Gm8066	2.11341
Gm18445	Pde7b	1.00393
Lacc1	Il23a	4.47324
Tnfsf12	Serpina3g	2.6436
Lad1	Ppp1r42	-1.31426
Kcnj2	Rpl35a-ps2	-1.27533
Angptl2	Gm20100	3.66293
Dgkq	Prr7	-1.21865
Gm34319	Daam2	1.32141
Gm11707	4930426D05Rik	-1.06774
Gm47079	Tnfsf9	2.19839
Col4a2	Osbp2	1.7107
Slc7a2	Atp2a1	1.76737
Arhgap31	Slc7a2	3.08999
Ppp1r42	Gm16185	1.87064
Xkr8	Eaf2	-1.01556
Gm38020	Ttc28	1.11785
BC049352	Heyl	-1.85398
Gm40578	Gm41077	2.50932
Gm45244	Rhov	-1.18371
2610005L07Rik	Irs1	1.28183
Gm38372	Klhl11	1.49876
Nmb	Serac1	1.2078
Cgnl1	Rnf24	1.28796
Gm38253	Nmb	-1.20221
Colec12	Nktr	1.08017
Med12	Megf10	1.13429
Sycp1	Gm34319	7.21372
Gm19040	Vasn	1.17033
Gja1	Osbpl3	1.11281
Epha7	Tanc2	1.21724
Olfr460	Gm38372	3.29189
Cyp27a1	Gm18445	7.06361
Gm614	Prm1	-2.48242
Tslp	Myof	1.01567
Gm8066	Lacc1	1.748
Gm44423	Med12	1.35354
Galnt9	Gm37474	-2.47092
Vasn	Gm37033	-2.08082
Rab2b	Pdcd1lg2	1.47812
Gm20544	Amz1	-1.18729
Adcy9	Adora2a	1.13702
Gm28913	Gm13807	1.57593
1700071M16Rik	Bmx	-1.09961
Mybph	1700025N21Rik	-3.0507
Ckb	Adora1	1.74177
Ccdc102a	Flrt3	3.02644
Gvin-ps1	Sycp1	2.90486
Gm16185	Ttc39c	1.15114
Ccdc146	C130050O18Rik	-1.37997
Irs1	Mybph	1.63405
Ctsk	Gm38244	1.18236
Nr2c2	Fbxo48	1.35875
Cish	Gm45472	3.91921
Avpi1	Nhsl1	1.22491
Galnt2	Gm614	2.00818
Gm37474	Gm32220	-1.19775
Ascl2	Lrrc15	-2.77607
Trem2	Sbf2	1.0148
Cfb	Hopx	-1.26266
Tubb1	Kcnj2	1.20838
1110002J07Rik	Tmem51	-1.04364
Cd302	Cbln3	2.042
Zmynd15	Nr2c2	1.1292
Dync2li1	Gm47558	-2.62987
Gm13091	Kctd14	-1.24208
Gm13807	Gm20544	1.09874
Gm43858	Ckb	-1.7518
Gm47827	Gm47922	3.20852
Klhl11	Col4a2	1.14859
Layn	1700071M16Rik	1.76779
Gm16091	Gm37490	-3.73314
Ccl22	9830144P21Rik	1.07265
Dbndd1	Gm4875	1.32316
Prkcz2	Gm11707	1.7737
Gm33858	Adhfe1	1.23597
Arhgef37	Fcgrt	-1.32887
2310058D17Rik	Hba-a2	-1.01077
Gm44321	9330159M07Rik	1.32657
Lsmem2	Gm12905	1.79005
Orm3	Gm28913	2.63561
Gm13370	Dnaja4	1.0087
Gad1-ps	Mfsd6l	1.22081
Cyp2ab1	2610005L07Rik	1.17474
Gm38394	Gm19040	-1.59196
D430013B06Rik	Gm49204	1.33435
Tmem238	Pmp22	1.1193
Gm45515	Als2	1.03388
Cbln3	9930111J21Rik1	2.07309
Gm47260	Tubb1	2.22522
Gm27167	Ighv11-2	1.7898
Gm37527	Gm37510	-3.31956
Rpl19-ps6	Klra2	-1.00433
Ctdsp2-ps	Myh4	4.57561
Fbxo48	Gja1	2.08688
Gdpd1	Cxcl3	1.87251
Gm37033	Bank1	-1.29025
Gm12905	Septin2	1.21763
Hic2	A630089N07Rik	1.48982
Ighv7-3	Lif	2.21666
Gm47640	Gm16853	1.56791
Mid1	Gm47208	-2.76883
Pdpr	Ubtd2	2.07888
4930469K13Rik	Gm44321	1.95854
Mmp2	Lad1	2.67051
Gm25432	C1qc	-2.08478
Gm38190	Adora2b	1.07354
Gm11263	Garre1	1.35286
Ighv11-2	Tlr8	-2.13889
G430095P16Rik	Fcna	-1.53442
Tal2	Gvin-ps1	1.69954
Gm17024	Rab2b	1.13723
Tmem202	Cfb	3.0142
4932442E05Rik	Slfn10-ps	1.93986
Gm49493	Gm47079	2.49492
Gm47567	Sema6d	2.34793
Sorbs1	A530030E21Rik	-1.22134
Gm49760	C1qb	-1.86133
Ptpn14	Lox	2.6894
Rnf43	Gm42664	1.51243
1700025N21Rik	Trim58	1.17271
Anpep	Gm38253	1.52829
Gm19221	Cabp4	-1.12442
9930111J21Rik1	Cd200r2	1.55064
Gm38077	Sorbs1	1.38329
Pparg	Spg11	1.03984
Foxp3	Gm17024	1.69526
Gm26779	Pdpr	1.39393
C1qc	Pvalb	3.23234
Gm37403	Gm37285	1.25086
Grm1	Olfr460	2.33293
Rph3a	Ctdsp2-ps	1.05836
Gm10563	Gm38020	1.79064
1110002L01Rik	Gm44667	1.2969
Plp1	Ednrb	3.34639
Gm37510	Gm43813	-2.21047
Fosl1	E030030I06Rik	-1.61703
F730311O21Rik	Abcc2	1.74716
Gm50143	Enah	-1.30775
H2bc8	Avpi1	-1.36193
Gm16024	BC049352	2.2197
Gm6501	Gm49499	-2.05469
Clec10a	Il12rb2	1.79262
	Gm38394	1.6161
	Tal2	1.55872
	Sdc3	-1.45452
	Gm12275	-3.31105
	Ahnak2	1.0911
	Gm23346	-2.59686
	Gm16418	-1.30568
	Fosl1	1.7349
	Gm47260	1.22545
	Ccdc102a	-1.42179
	Lcor	1.18269
	Ccdc122	2.33567
	1110002J07Rik	2.66677
	Adcy9	1.49218
	Serpinh1	1.56901
	Ptpn14	1.08885
	Gm4786	-1.15299
	Gm16091	2.80773
	Gm38190	2.32292
	Gm19221	1.29044
	Rps12-ps4	-1.25976
	Tbc1d30	1.27071
	Gm13477	1.55915
	Mid1	1.01413
	Gm15283	2.36396
	Gm16754	1.11161
	Gdpd1	1.42909
	Zmynd15	1.66626
	Epha7	1.73813
	Gm25432	-1.02532
	Gm16214	-1.86761
	Cmtm8	1.69969
	Gm45515	1.21112
	Ascl2	-1.68603
	Col9a2	1.03166
	1700048O20Rik	-1.22733
	Gm33858	2.27656
	Gm6807	1.88275
	7SK	1.43382
	Cx3cl1	1.48501
	Ighv7-3	1.32498
	Gm5914	-1.35419
	Gm21011	2.06627
	Dpf3	1.30756
	Gm13160	-1.03259
	Gm38077	1.57012
	Gm15774	1.42943
	Tmem202	-1.23727
	Prkcz2	1.36982
	Arhgef37	-1.20683
	Gm47827	1.37099
	D430013B06Rik	1.42351
	Gm47640	1.17881
	Lsmem2	2.1742
	Gpr141b	1.66662
	Gp5	-1.17814
	Gm13091	1.04005
	Qrfp	-2.05384
	Tmem238	-1.3304
	Gm26779	2.08554
	Zfp109	1.4151
	Rufy4	-1.3705
	2310008N11Rik	-1.20067
	Tslp	1.43586
	Prg4	-1.05611
	Rtl8b	-1.17456
	Slc39a5	-1.71068
	BC049762	-1.81536
	Gm3219	-1.52489
	Gm16024	-2.28225
	Dbndd1	1.34265
	Gm12352	-1.47324
	Cish	1.04871
	Gm13370	-1.29844
	Grm1	-1.72013
	Adnp	1.11308
	Abhd12b	-1.44505
	Ccdc146	1.82505
	Mmp2	1.14132
	Syp	-1.45366
	Gm11973	-1.31179
	Gm9517	1.55621
	Vsig2	1.16926
	9130002K18Rik	-1.66276
